# Supplementary material for: Ratio of mitochondrial to nuclear DNA affects contamination estimates in ancient DNA analysis
Source: Sci Rep. 2018 Sep 19;8:14075. doi: 10.1038/s41598-018-32083-0 (PMC6145933; doi:10.1038/s41598-018-32083-0)
Supplement: Supplementary file 2 — Supplementary Dataset [file 41598_2018_32083_MOESM2_ESM.xlsx]

## Sheet: SI Table 1
SI Table 1: Output of the EAGER pipeline after shotgun sequencing
The libraries MA307 till MA381 were paired-end sequenced on a HiSeq4000 (2x75 cycles).
The libraries MA395 till MA482 and the libraries SA65 till SA74 were single-end sequenced on a HiSeq4000 for 75 cycles as indicated in column S.
Mapping was performed with BWA with the mismatch parameter set to 0.01 and a seed length of 1,000. PCR duplicates were removed using DeDup.
Sample Name	# of Raw Reads prior Clip & Merge (C&M)	# reads after C&M prior mapping	# of Merged Reads	% Merged Reads	# mapped reads prior RMDup	# of Duplicates removed	Mapped Reads after RMDup	Endogenous DNA (%)	Cluster Factor	Mean Coverage	std, dev, Coverage	Coverage >= 1X in %	# of reads on mitochondrium	AVG Coverage on mitochondrium	MT/NUC Ratio	average fragment length	GC content in %	Sequencing strategy
MA307	4483248	1626071	1208099	74.3	115075	112283	2792	7.077	41.216	0.0001	0.0095	0.01	3	0.0141831	230.08	68.38	39.14	paired-end sequenced on a HiSeq4000 (2x75 cycles)
MA308	5770986	2611541	2124928	81.37	191381	165149	26232	7.328	7.296	0.0006	0.0251	0.06	5	0.0238397	39.95	70.44	43.27	paired-end sequenced on a HiSeq4000 (2x75 cycles)
MA309	9598306	5330291	3946609	74.04	1265	973	292	0.024	4.332	0	0.0022	0	2	0.00500935	1048.58	50.79	42.2	paired-end sequenced on a HiSeq4000 (2x75 cycles)
MA310	10101830	5628016	4169145	74.08	7176	4469	2707	0.128	2.651	0.0001	0.0083	0.01	4	0.0185286	271.94	78.03	42.38	paired-end sequenced on a HiSeq4000 (2x75 cycles)
MA312	10456334	5833419	4323908	74.12	1174	1038	136	0.02	8.632	0	0.0015	0	1	0.00313839	1492.4	47.94	50.19	paired-end sequenced on a HiSeq4000 (2x75 cycles)
MA313	9320508	5249070	3779748	72.01	889	721	168	0.017	5.292	0	0.0016	0	1	0.00205202	791.68	47.86	45.99	paired-end sequenced on a HiSeq4000 (2x75 cycles)
MA314	10653378	6108720	4212947	68.97	2566	1955	611	0.042	4.2	0	0.0032	0	5	0.0135192	1332.34	51.71	41.45	paired-end sequenced on a HiSeq4000 (2x75 cycles)
MA315	11450142	6331492	4698176	74.2	3187	2275	912	0.05	3.495	0	0.0044	0	5	0.0150884	795.04	64.62	44.25	paired-end sequenced on a HiSeq4000 (2x75 cycles)
MA316	11111268	6180673	4588938	74.25	2622	1809	813	0.042	3.225	0	0.0037	0	2	0.00627678	472.64	50.64	38.92	paired-end sequenced on a HiSeq4000 (2x75 cycles)
MA317	12185782	7006077	4837945	69.05	2074	1566	508	0.03	4.083	0	0.0033	0	6	0.0188907	1844.91	62.95	43.12	paired-end sequenced on a HiSeq4000 (2x75 cycles)
MA318	11821282	6920173	4574232	66.1	43186	27602	15584	0.624	2.771	0.0003	0.0163	0.03	196	0.804575	3157.07	51.48	41.36	paired-end sequenced on a HiSeq4000 (2x75 cycles)
MA344	6906402	1599489	477373	29.85	177196	173251	3945	11.078	44.917	0.0001	0.011	0.01	2	0.00609572	69.91	68.39	38.85	paired-end sequenced on a HiSeq4000 (2x75 cycles)
MA345	7076960	3370393	2764423	82.02	69843	60005	9838	2.072	7.099	0.0002	0.015	0.02	6	0.0331945	154.65	67.59	43.35	paired-end sequenced on a HiSeq4000 (2x75 cycles)
MA348	10541470	5615846	4520502	80.5	1761	1417	344	0.031	5.119	0	0.0028	0	1	0.00458688	643.24	64.28	45.25	paired-end sequenced on a HiSeq4000 (2x75 cycles)
MA352	12464034	6674069	5343632	80.07	1240	1046	194	0.019	6.392	0	0.0018	0	26	0.0876335	34102.7	48.22	46.54	paired-end sequenced on a HiSeq4000 (2x75 cycles)
MA361	6456068	3575996	2692694	75.3	381312	245282	136030	10.663	2.803	0.0026	0.0521	0.26	917	3.27099	1275.85	58.74	38.4	paired-end sequenced on a HiSeq4000 (2x75 cycles)
MA362	6599106	3443902	2986590	86.72	83740	53234	30506	2.432	2.745	0.0006	0.0251	0.06	505	1.80168	3070.03	60.53	39.67	paired-end sequenced on a HiSeq4000 (2x75 cycles)
MA363	7228530	4117674	2866438	69.61	972	761	211	0.024	4.607	0	0.0019	0	8	0.0325306	9929.49	50.44	44.97	paired-end sequenced on a HiSeq4000 (2x75 cycles)
MA365	7727654	4605425	2871122	62.34	11201	7284	3917	0.243	2.86	0.0001	0.0086	0.01	148	0.4949	7122.74	56.99	39.35	paired-end sequenced on a HiSeq4000 (2x75 cycles)
MA367	10942452	6316589	4346171	68.81	913	686	227	0.014	4.022	0	0.0023	0	1	0.00283662	559.64	69.22	45.59	paired-end sequenced on a HiSeq4000 (2x75 cycles)
MA370	7974434	1886788	588954	31.21	152043	147468	4575	8.058	33.233	0.0001	0.0123	0.01	8	0.0313236	303.71	69.84	39.48	paired-end sequenced on a HiSeq4000 (2x75 cycles)
MA371	12477788	6312206	5099112	80.78	47342	42802	4540	0.75	10.428	0.0001	0.0108	0.01	0	NaN	0	73.83	45.17	paired-end sequenced on a HiSeq4000 (2x75 cycles)
MA372	9866098	5171472	4375489	84.61	2694	1942	752	0.052	3.582	0	0.0036	0	43	0.147746	12591.9	51.5	40.5	paired-end sequenced on a HiSeq4000 (2x75 cycles)
MA373	10418272	5890416	4207373	71.43	2971	1969	1002	0.05	2.965	0	0.0048	0	8	0.0211841	930.92	70.61	41.97	paired-end sequenced on a HiSeq4000 (2x75 cycles)
MA374	11910816	5846436	4793451	81.99	50881	45988	4893	0.87	10.399	0.0001	0.0111	0.01	3	0.0217273	191.12	71.98	45.35	paired-end sequenced on a HiSeq4000 (2x75 cycles)
MA375	13140882	7128154	5668439	79.52	8466	5680	2786	0.119	3.039	0.0001	0.0073	0.01	109	0.404852	8119.06	57.77	39.46	paired-end sequenced on a HiSeq4000 (2x75 cycles)
MA376	11521814	6193921	4938284	79.73	153001	99484	53517	2.47	2.859	0.0009	0.0294	0.09	166	0.569618	668.38	49.47	37.93	paired-end sequenced on a HiSeq4000 (2x75 cycles)
MA377	13038116	7163573	5423970	75.72	2203	1774	429	0.031	5.135	0	0.0025	0	7	0.0175629	2777.78	46.17	42.29	paired-end sequenced on a HiSeq4000 (2x75 cycles)
MA378	7983534	4611528	3104216	67.31	2019	1595	424	0.044	4.762	0	0.0028	0	1	0.00253485	318.68	58.1	41.89	paired-end sequenced on a HiSeq4000 (2x75 cycles)
MA379	9634044	5381882	3956819	73.52	3389	2496	893	0.063	3.795	0	0.0045	0	10	0.0283059	1496.79	66.02	43.26	paired-end sequenced on a HiSeq4000 (2x75 cycles)
MA380	9469988	5090226	4134769	81.23	1760	1331	429	0.035	4.103	0	0.003	0	33	0.126018	15294.4	64.25	42.1	paired-end sequenced on a HiSeq4000 (2x75 cycles)
MA381	9882354	5621593	3972045	70.66	18048	11432	6616	0.321	2.728	0.0001	0.0137	0.01	665	2.74633	23290.6	62.02	39.94	paired-end sequenced on a HiSeq4000 (2x75 cycles)
MA395SGa	46346	0		0	890	24	147	1.92	1.163	0	0.0018	0	0	NaN	0	65	41.38	single-end sequenced on a HiSeq4000 for 75 cycles
MA395SGb	97155	0		0	3060	79	2211	3.15	1.036	0	0.0059	0	0	NaN	0	48.69	36.22	single-end sequenced on a HiSeq4000 for 75 cycles
MA396SG	88940	0		0	390	10	213	0.438	1.047	0	0.0021	0	0	NaN	0	64.25	44.87	single-end sequenced on a HiSeq4000 for 75 cycles
MA398SG	97407	0		0	12868	349	9309	13.211	1.037	0.0002	0.0124	0.02	5	0.0169594	110.2	51.21	37.62	single-end sequenced on a HiSeq4000 for 75 cycles
MA399SG	97545	0		0	27318	900	20222	28.006	1.045	0.0004	0.0192	0.04	10	0.0324099	88.05	56.38	38.87	single-end sequenced on a HiSeq4000 for 75 cycles
MA400SG	97339	0		0	20401	594	15553	20.959	1.038	0.0003	0.0171	0.03	6	0.0186493	64.13	57.91	41.15	single-end sequenced on a HiSeq4000 for 75 cycles
MA401SG	96016	0		0	382	9	276	0.398	1.033	0	0.002	0	0	NaN	0	46.78	36.87	single-end sequenced on a HiSeq4000 for 75 cycles
MA403SG	97046	0		0	11250	307	8347	11.592	1.037	0.0001	0.0122	0.01	4	0.012976	87.3	55.15	38.41	single-end sequenced on a HiSeq4000 for 75 cycles
MA418SG	37	0		0	3	0	1	8.108	1	0	0.0001	0	0	NaN	0	34	35.29	single-end sequenced on a HiSeq4000 for 75 cycles
MA419SG	52810	0		0	2588	125	908	4.901	1.138	0	0.0044	0	0	NaN	0	63.76	44.5	single-end sequenced on a HiSeq4000 for 75 cycles
MA421SG	95822	0		0	2648	9	1908	2.763	1.005	0	0.0053	0	1	0.00265556	94.13	45.8	32.59	single-end sequenced on a HiSeq4000 for 75 cycles
MA423SG	95990	0		0	320	1	170	0.333	1.006	0	0.0015	0	1	0.00223309	946.46	43.18	34.49	single-end sequenced on a HiSeq4000 for 75 cycles
MA424SG	97303	0		0	1126	9	738	1.157	1.012	0	0.0032	0	0	NaN	0	42.44	31.43	single-end sequenced on a HiSeq4000 for 75 cycles
MA425SG	97571	0		0	163	2	63	0.167	1.032	0	0.001	0	0	NaN	0	44.05	37.44	single-end sequenced on a HiSeq4000 for 75 cycles
MA426SG	95685	0		0	187	0	121	0.195	1	0	0.0013	0	0	NaN	0	39.74	35.13	single-end sequenced on a HiSeq4000 for 75 cycles
MA427SG	97058	0		0	4105	21	3082	4.229	1.007	0.0001	0.0074	0.01	1	0.00259521	47.49	54.9	38.82	single-end sequenced on a HiSeq4000 for 75 cycles
MA428SG	98388	0		0	44937	212	34776	45.673	1.006	0.0007	0.0259	0.07	29	0.111594	167.44	59.38	39.31	single-end sequenced on a HiSeq4000 for 75 cycles
MA429SG	98467	0		0	27042	155	20504	27.463	1.008	0.0004	0.0198	0.04	9	0.0299354	76.78	58.89	38.99	single-end sequenced on a HiSeq4000 for 75 cycles
MA430SG	98076	0		0	46462	243	34931	47.373	1.007	0.0006	0.0252	0.06	11	0.0390488	62	55.83	39.02	single-end sequenced on a HiSeq4000 for 75 cycles
MA431SG	98191	0		0	2500	16	1832	2.546	1.009	0	0.0055	0	1	0.00392299	128.35	51.68	36.66	single-end sequenced on a HiSeq4000 for 75 cycles
SGMA460	48774	0		0	891	10	265	1.827	1.038	0	0.0021	0	0	NaN	0	52.65	41.6	single-end sequenced on a HiSeq4000 for 75 cycles
SGMA461	76599	0		0	306	9	121	0.399	1.074	0	0.0015	0	0	NaN	0	57.11	38.75	single-end sequenced on a HiSeq4000 for 75 cycles
SGMA462	91927	0		0	471	35	303	0.512	1.116	0	0.0022	0	0	NaN	0	48.25	38.58	single-end sequenced on a HiSeq4000 for 75 cycles
SGMA463	92065	0		0	802	58	493	0.871	1.118	0	0.0026	0	0	NaN	0	40.56	34.43	single-end sequenced on a HiSeq4000 for 75 cycles
SGMA464	90232	0		0	6622	563	4224	7.339	1.133	0.0001	0.008	0.01	4	0.0116483	182.89	46.72	38.5	single-end sequenced on a HiSeq4000 for 75 cycles
SGMA465	92993	0		0	752	61	477	0.809	1.128	0	0.0027	0	0	NaN	0	46.31	36.72	single-end sequenced on a HiSeq4000 for 75 cycles
SGMA466	91151	0		0	2785	210	1812	3.055	1.116	0	0.0053	0	1	0.00187096	67.89	47.1	36.16	single-end sequenced on a HiSeq4000 for 75 cycles
SGMA470	91047	0		0	1840	140	1253	2.021	1.112	0	0.0044	0	0	NaN	0	48.37	38.07	single-end sequenced on a HiSeq4000 for 75 cycles
SGMA475	92796	0		0	24266	1988	16482	26.15	1.121	0.0003	0.0168	0.03	4	0.0158127	56.18	52.88	38.62	single-end sequenced on a HiSeq4000 for 75 cycles
SGMA476	94153	0		0	45317	3809	30369	48.131	1.125	0.0005	0.0229	0.05	13	0.0430322	82.52	53.18	39.08	single-end sequenced on a HiSeq4000 for 75 cycles
SGMA477	91234	0		0	14991	1120	10584	16.431	1.106	0.0002	0.0138	0.02	1	0.00458688	24.36	55.08	38.92	single-end sequenced on a HiSeq4000 for 75 cycles
SGMA478	92635	0		0	26897	2568	17558	29.035	1.146	0.0003	0.0173	0.03	10	0.031565	105.92	52.57	39.38	single-end sequenced on a HiSeq4000 for 75 cycles
SGMA479	94722	0		0	24830	2175	16592	26.214	1.131	0.0003	0.0169	0.03	10	0.0269781	94.69	53.18	38.43	single-end sequenced on a HiSeq4000 for 75 cycles
SGMA480	93563	0		0	22678	1599	15852	24.238	1.101	0.0003	0.0167	0.03	3	0.0100791	36.45	54	38.64	single-end sequenced on a HiSeq4000 for 75 cycles
SGMA481	93931	0		0	43043	3297	29285	45.824	1.113	0.0005	0.0229	0.05	6	0.0213652	41.02	55.07	39.23	single-end sequenced on a HiSeq4000 for 75 cycles
SGMA482	93230	0		0	43669	3644	29710	46.84	1.123	0.0005	0.0232	0.05	10	0.0322892	60.75	55.4	39.48	single-end sequenced on a HiSeq4000 for 75 cycles
SA65	3318366	0	0	0	384519	19570	279983	11.974	1.07	0.0054	0.0759	0.54	102	0.368882	67.73	60.24	42.56	single-end sequenced on a HiSeq4000 for 75 cycles
SA66	3254828	0	0	0	858219	52076	652232	27.322	1.08	0.0137	0.1227	1.35	796	3.0143	220.5	64.96	41.71	single-end sequenced on a HiSeq4000 for 75 cycles
SA67	3286007	0	0	0	574617	33402	428862	17.884	1.078	0.0089	0.0983	0.88	162	0.624842	70.02	64.44	42.99	single-end sequenced on a HiSeq4000 for 75 cycles
SA68	4134432	0	0	0	231702	15338	171475	5.719	1.089	0.0036	0.0613	0.36	88	0.320237	89.13	64.89	42.39	single-end sequenced on a HiSeq4000 for 75 cycles
SA69	3888307	0	0	0	2329072	160698	1657097	61.307	1.097	0.0319	0.1965	3.1	708	2.47341	77.48	59.66	41.89	single-end sequenced on a HiSeq4000 for 75 cycles
SA70	2939396	0	0	0	400880	27158	290340	13.969	1.094	0.0058	0.0786	0.58	158	0.586396	100.48	62.26	42.23	single-end sequenced on a HiSeq4000 for 75 cycles
SA71	3234205	0	0	0	1256578	78818	891827	39.847	1.088	0.017	0.1393	1.67	290	0.98974	58.17	59.08	41.53	single-end sequenced on a HiSeq4000 for 75 cycles
SA72	4163623	0	0	0	1709413	129268	1250334	42.375	1.103	0.026	0.1752	2.53	627	2.38928	91.96	64.36	42.65	single-end sequenced on a HiSeq4000 for 75 cycles
SA73	4198893	0	0	0	1722009	115369	1274707	42.09	1.091	0.0263	0.1756	2.57	545	2.05806	78.17	63.97	42.13	single-end sequenced on a HiSeq4000 for 75 cycles
SA74	3424802	0	0	0	488939	36374	358024	14.884	1.102	0.0072	0.0879	0.72	131	0.475889	65.68	62.67	41.98	single-end sequenced on a HiSeq4000 for 75 cycles

## Sheet: SI Table 2
SI Table 2: log-transformed mt/nc ratios and endogenous DNA content for all samples and controls used for the statistics
SampleID	ratioLN	material	study	Subsample	endogenousLN
MA397SG	5.47	P	Swiss	P1	-0.787458
MA401SG	3.8	P	Swiss	P1	-0.865122
MA423SG	4.66	P	Swiss	P1	1.49223
MA424SG	4.5	P	Swiss	P1	1.56757
MA425SG	4.65	P	Swiss	P1	1.33237
MA426SG	3.97	P	Swiss	P1	-0.590591
SGMA462	3.35	P	Swiss	P1	-0.634878
SGMA463	4.39	P	Swiss	P1	-0.0640053
SGMA465	3.92	P	Swiss	P1	-0.173164
MA398SG	4.7023	P	Swiss	P1	na
MA399SG	4.4779	P	Swiss	P1	na
MA400SG	4.16091	P	Swiss	P1	na
MA403SG	4.46935	P	Swiss	P1	na
MA421SG	4.54468	P	Swiss	P1	na
MA427SG	3.86052	P	Swiss	P1	na
MA428SG	5.12063	P	Swiss	P1	na
MA429SG	4.34094	P	Swiss	P1	na
MA430SG	4.12713	P	Swiss	P1	na
MA431SG	4.85476	P	Swiss	P1	na
SGMA464	5.20888	P	Swiss	P1	na
SGMA466	4.21789	P	Swiss	P1	na
SGMA470	3.961	P	Swiss2	P6	1.96
SGMA475	4.02856	P	Swiss3	P4	3.26
SGMA476	4.41304	P	Swiss3	P4	3.87
SGMA477	3.19294	P	Swiss3	P4	2.8
SGMA478	4.66268	P	Swiss3	P4	3.37
SGMA479	4.55061	P	Swiss3	P4	3.27
SGMA480	3.59594	P	Swiss3	P4	3.19
SGMA481	3.71406	P	Swiss4	P7	3.82
SGMA482	4.10677	P	Swiss4	P7	3.85
SA65	4.21553	P	Wartau	P5	2.48
SA66	5.3959	P	Wartau	P5	3.31
SA67	4.24878	P	Wartau	P5	2.88
SA68	4.4901	P	Wartau	P5	1.74
SA69	4.35002	P	Wartau	P5	4.12
SA70	4.60996	P	Wartau	P5	2.64
SA71	4.06337	P	Wartau	P5	3.69
SA72	4.52135	P	Wartau	P5	3.75
SA73	4.35889	P	Wartau	P5	3.74
SA74	4.18479	P	Wartau	P5	2.7
GD13A	3.91	P	Broushaki_2016_Llorente_2016	P3	3.85693
BR1_16_3	2.72	P	Gamba_2014	P2	4.26056
BR2_8_4	1.48	P	Gamba_2014	P2	4.01295
CO1_16_2	2.61	P	Gamba_2014	P2	3.54299
IR1_10_1	2.99	P	Gamba_2014	P2	4.03194
KO1_18_1	2.97	P	Gamba_2014	P2	4.13996
KO2_14_1	2.87	P	Gamba_2014	P2	2.3155
NE1_10_3	1.51	P	Gamba_2014	P2	4.46418
NE2	3.07685	P	Gamba_2014	P2	3.82538
NE3	2.74535	P	Gamba_2014	P2	3.627
NE4	2.78501	P	Gamba_2014	P2	2.71866
NE5	2.83908	P	Gamba_2014	P2	4.26296
NE6	3.06572	P	Gamba_2014	P2	4.38652
NE7	2.99773	P	Gamba_2014	P2	4.14011
AH1	4.06457	P	Broushaki_2016_Llorente_2016	P3	3.06805
AH2	4.30068	P	Broushaki_2016_Llorente_2016	P3	3.22684
AH4	3.77322	P	Broushaki_2016_Llorente_2016	P3	2.819
MA309	6.95519	T	Swiss	T1	-3.7297
MA310	5.60558	T	Swiss	T1	-2.05573
MA312	7.30814	T	Swiss	T1	-3.91202
MA313	6.67416	T	Swiss	T1	-4.07454
MA314	7.19469	T	Swiss	T1	-3.17009
MA315	6.67839	T	Swiss	T1	-2.99573
MA316	6.15833	T	Swiss	T1	-3.17009
MA317	7.52019	T	Swiss	T1	-3.50656
MA318	8.0574	T	Swiss	T1	-0.471605
MA348	6.46652	T	Swiss	T1	-3.47377
MA352	10.4371	T	Swiss	T1	-3.96332
MA361	7.15137	T	Swiss	T1	2.36678
MA362	8.02944	T	Swiss	T1	0.888714
MA363	9.20326	T	Swiss	T1	-3.7297
MA365	8.87105	T	Swiss	T1	-1.41469
MA367	6.32729	T	Swiss	T1	-4.2687
MA372	9.44081	T	Swiss	T1	-2.95651
MA373	6.83617	T	Swiss	T1	-2.99573
MA374	5.2529	T	Swiss	T1	-0.139262
MA375	9.00197	T	Swiss	T1	-2.12863
MA376	6.50486	T	Swiss	T1	0.904218
MA377	7.92941	T	Swiss	T1	-3.47377
MA378	5.76419	T	Swiss	T1	-3.12357
MA379	7.31108	T	Swiss	T1	-2.76462
MA380	9.63524	T	Swiss	T1	-3.35241
MA381	10.0558	T	Swiss	T1	-1.13631
MA382	5.41672	T	Swiss	T1	0.152721
MA383	5.11187	T	Swiss	T1	0.781158
MA385	6.77077	T	Swiss	T1	-1.57504
MA386	4.37134	T	Swiss	T1	1.50785
MA387	7.93773	T	Swiss	T1	-2.16282
MA388	7.01886	T	Swiss	T1	-1.91732
MA389	4.61759	T	Swiss	T1	2.61586
MA390	8.16713	T	Swiss	T1	-0.536143
MA391	5.98843	T	Swiss	T1	-0.189951
MA392	4.7042	T	Swiss	T1	1.77292
ERR844243_RISE00	5.54	T	Allentoft_2015	T2	na
ERR844244_RISE1	6.1	T	Allentoft_2015	T2	na
ERR844245_RISE21	6.49	T	Allentoft_2015	T2	na
ERR844246_RISE42	8.27	T	Allentoft_2015	T2	na
ERR844247_RISE47	3.82	T	Allentoft_2015	T2	na
ERR844248_RISE61	4.01	T	Allentoft_2015	T2	na
ERR844249_RISE71	4.46	T	Allentoft_2015	T2	na
ERR844250_RISE94	4.44	T	Allentoft_2015	T2	na
ERR844251_RISE97	4.42	T	Allentoft_2015	T2	na
ERR844252_RISE98	2.98	T	Allentoft_2015	T2	na
ERR844253_RISE109	5.85	T	Allentoft_2015	T2	na
ERR844254_RISE139	4.14	T	Allentoft_2015	T2	na
ERR844255_RISE145	7.74	T	Allentoft_2015	T2	na
ERR844257_RISE154	4.9	T	Allentoft_2015	T2	na
ERR844258_RISE174	2.51	T	Allentoft_2015	T2	na
ERR844259_RISE175	6.21	T	Allentoft_2015	T2	na
ERR844260_RISE179	5.15	T	Allentoft_2015	T2	na
ERR844261_RISE207	5.4	T	Allentoft_2015	T2	na
ERR844262_RISE210	6.92	T	Allentoft_2015	T2	na
ERR844263_RISE240	5.76	T	Allentoft_2015	T2	na
ERR844266_RISE276	5.88	T	Allentoft_2015	T2	na
ERR844267_RISE349	5.92	T	Allentoft_2015	T2	na
ERR844268_RISE371	6.08	T	Allentoft_2015	T2	na
ERR844269_RISE373	5.44	T	Allentoft_2015	T2	na
ERR844270_RISE374	4.82	T	Allentoft_2015	T2	na
ERR844271_RISE386	4.42	T	Allentoft_2015	T2	na
ERR844272_RISE391	8.17	T	Allentoft_2015	T2	na
ERR844273_RISE392	5.12	T	Allentoft_2015	T2	na
ERR844274_RISE394	5.34358	T	Allentoft_2015	T2	na
ERR844275_RISE395	3.8	T	Allentoft_2015	T2	na
ERR844276_RISE396	4.51229	T	Allentoft_2015	T2	na
ERR844277_RISE397	5.85836	T	Allentoft_2015	T2	na
ERR844278_RISE407	4.81088	T	Allentoft_2015	T2	na
ERR844279_RISE408	6.54041	T	Allentoft_2015	T2	na
ERR844280_RISE412	7.54445	T	Allentoft_2015	T2	na
ERR844281_RISE413	8.54853	T	Allentoft_2015	T2	na
ERR844282_RISE416	8.34812	T	Allentoft_2015	T2	na
ERR844283_RISE423	5.75479	T	Allentoft_2015	T2	na
ERR844284_RISE431	4.49692	T	Allentoft_2015	T2	na
ERR844285_RISE434	6.03562	T	Allentoft_2015	T2	na
ERR844286_RISE435	7.50079	T	Allentoft_2015	T2	na
ERR844287_RISE436	4.685	T	Allentoft_2015	T2	na
ERR844288_RISE446	6.21531	T	Allentoft_2015	T2	na
ERR844289_RISE471	6.93175	T	Allentoft_2015	T2	na
ERR844294_RISE486	4.45516	T	Allentoft_2015	T2	na
ERR844295_RISE487	3.67224	T	Allentoft_2015	T2	na
ERR844296_RISE489	4.03742	T	Allentoft_2015	T2	na
ERR844297_RISE492	5.67918	T	Allentoft_2015	T2	na
ERR844298_RISE493	2.17	T	Allentoft_2015	T2	na
ERR844299_RISE494	5.1	T	Allentoft_2015	T2	na
ERR844300_RISE495	3.98	T	Allentoft_2015	T2	na
ERR844301_RISE496	3.69	T	Allentoft_2015	T2	na
ERR844302_RISE497	2.93757	T	Allentoft_2015	T2	na
ERR844304_RISE500	2.7813	T	Allentoft_2015	T2	na
ERR844305_RISE502	3.83103	T	Allentoft_2015	T2	na
ERR844306_RISE503	4.17654	T	Allentoft_2015	T2	na
ERR844307_RISE504	3.73957	T	Allentoft_2015	T2	na
ERR844308_RISE505	2.70738	T	Allentoft_2015	T2	na
ERR844309_RISE507	4.91662	T	Allentoft_2015	T2	na
ERR844310_RISE508	4.39433	T	Allentoft_2015	T2	na
ERR844311_RISE509	4.35748	T	Allentoft_2015	T2	na
ERR844312_RISE510	5.03598	T	Allentoft_2015	T2	na
ERR844313_RISE511	3.20437	T	Allentoft_2015	T2	na
ERR844314_RISE512	4.94428	T	Allentoft_2015	T2	na
ERR844317_RISE523	3.13549	T	Allentoft_2015	T2	na
ERR844318_RISE524	8.51046	T	Allentoft_2015	T2	na
ERR844320_RISE546	5.75789	T	Allentoft_2015	T2	na
ERR844321_RISE547	5.04992	T	Allentoft_2015	T2	na
ERR844322_RISE548	4.35195	T	Allentoft_2015	T2	na
ERR844323_RISE550	4.70538	T	Allentoft_2015	T2	na
ERR844324_RISE552	3.37656	T	Allentoft_2015	T2	na
ERR844327_RISE555	5.0643	T	Allentoft_2015	T2	na
ERR844328_RISE559	4.96988	T	Allentoft_2015	T2	na
ERR844329_RISE560	5.23634	T	Allentoft_2015	T2	na
ERR844330_RISE562	5.70252	T	Allentoft_2015	T2	na
ERR844331_RISE563	5.45818	T	Allentoft_2015	T2	na
ERR844332_RISE564	7.41116	T	Allentoft_2015	T2	na
ERR844333_RISE566	5.98192	T	Allentoft_2015	T2	na
ERR844334_RISE567	7.45803	T	Allentoft_2015	T2	na
ERR844335_RISE568	6.18911	T	Allentoft_2015	T2	na
ERR844336_RISE569	4.59915	T	Allentoft_2015	T2	na
ERR844337_RISE577	3.71795	T	Allentoft_2015	T2	na
ERR844338_RISE586	4.96599	T	Allentoft_2015	T2	na
ERR844339_RISE595	5.41151	T	Allentoft_2015	T2	na
ERR844340_RISE596	8.13457	T	Allentoft_2015	T2	na
ERR844342_RISE600	4.84095	T	Allentoft_2015	T2	na
ERR844343_RISE601	4.2775	T	Allentoft_2015	T2	na
ERR844344_RISE602	3.88773	T	Allentoft_2015	T2	na
1564tM	7.33128	T	Schuenemann_2016	T3	0.653886
JK2116	7.11435	T	Schuenemann_2016	T3	-4.19971
JK2118	3.74052	T	Schuenemann_2016	T3	-0.260067
JK2123	7.07793	T	Schuenemann_2016	T3	-4.96185
JK2130	9.04911	T	Schuenemann_2016	T3	-1.231
JK2135	7.33886	T	Schuenemann_2016	T3	-2.09557
JK2151	6.32301	T	Schuenemann_2016	T3	-2.60369
JK2153	7.75016	T	Schuenemann_2016	T3	-1.8708
JK2155	4.73339	T	Schuenemann_2016	T3	-2.12026
JK2157	5.75808	T	Schuenemann_2016	T3	-2.15417
JK2158	6.02393	T	Schuenemann_2016	T3	-2.15417
JK2162	5.62398	T	Schuenemann_2016	T3	-2.43042
JK2165	10.4799	T	Schuenemann_2016	T3	-1.82635
JK2169	7.199	T	Schuenemann_2016	T3	-2.02495
Sample_JK2866	8.59111	T	Schuenemann_2016	T3	-1.46102
Sample_JK2871	5.92602	T	Schuenemann_2016	T3	-1.65548
Sample_JK2876	8.39168	T	Schuenemann_2016	T3	-3.38139
Sample_JK2881	7.38016	T	Schuenemann_2016	T3	-3.05761
Sample_JK2883	9.04282	T	Schuenemann_2016	T3	-0.103141
Sample_JK2885	5.06184	T	Schuenemann_2016	T3	-2.73337
Sample_JK2886	5.55663	T	Schuenemann_2016	T3	-1.72037
Sample_JK2888	6.0194	T	Schuenemann_2016	T3	4.11952
Sample_JK2889	6.56618	T	Schuenemann_2016	T3	-0.608806
Sample_JK2891	4.4066	T	Schuenemann_2016	T3	-1.0106
Sample_JK2893	8.72313	T	Schuenemann_2016	T3	-2.06357
Sample_JK2896	6.61432	T	Schuenemann_2016	T3	0.603769
Sample_JK2899	10.7496	T	Schuenemann_2016	T3	-1.64507
Sample_JK2900	4.56132	T	Schuenemann_2016	T3	-1.66073
Sample_JK2901	6.00768	T	Schuenemann_2016	T3	-1.85151
Sample_JK2902	8.43979	T	Schuenemann_2016	T3	-0.84397
Sample_JK2904	10.8325	T	Schuenemann_2016	T3	-1.19733
Sample_JK2908	6.10336	T	Schuenemann_2016	T3	-3.35241
Sample_JK2909	7.12687	T	Schuenemann_2016	T3	-4.07454
Sample_JK2912	4.65862	T	Schuenemann_2016	T3	-2.3969
Sample_JK2913	8.06787	T	Schuenemann_2016	T3	-3.41125
Sample_JK2914	6.992	T	Schuenemann_2016	T3	-2.25379
Sample_JK2915	6.69105	T	Schuenemann_2016	T3	-3.61192
Sample_JK2916	4.44828	T	Schuenemann_2016	T3	1.1135
Sample_JK2917	5.13427	T	Schuenemann_2016	T3	0.43308
Sample_JK2920	7.17601	T	Schuenemann_2016	T3	-2.30259
Sample_JK2925	7.48496	T	Schuenemann_2016	T3	-1.77196
Sample_JK2961	8.3893	T	Schuenemann_2016	T3	-1.15201
Sample_JK2962	9.60993	T	Schuenemann_2016	T3	-0.0877389
Sample_JK2963	7.2391	T	Schuenemann_2016	T3	-1.17118
Sample_JK2965	8.86129	T	Schuenemann_2016	T3	-0.322964
Sample_JK2966	7.18316	T	Schuenemann_2016	T3	-2.32279
Sample_JK2968	4.78365	T	Schuenemann_2016	T3	-1.4065
Sample_JK2969	4.38826	T	Schuenemann_2016	T3	-0.0899247
Sample_JK2970	8.04079	T	Schuenemann_2016	T3	-0.736055
Sample_JK2972	6.28268	T	Schuenemann_2016	T3	-2.84731
Sample_JK2973	9.58787	T	Schuenemann_2016	T3	-2.27303
Sample_JK2974	5.64042	T	Schuenemann_2016	T3	2.17248
Sample_JK2975	5.09773	T	Schuenemann_2016	T3	-1.89048
Sample_JK2977	7.89452	T	Schuenemann_2016	T3	-2.7181
Sample_JK2978	6.10843	T	Schuenemann_2016	T3	-1.89048
Sample_JK2979	8.231	T	Schuenemann_2016	T3	-2.74887
Sample_JK2980	8.6481	T	Schuenemann_2016	T3	-1.53712
Sample_JK2981	6.85383	T	Schuenemann_2016	T3	1.25675
Sample_JK2982	8.69804	T	Schuenemann_2016	T3	-0.711311
Sample_JK2984	5.26678	T	Schuenemann_2016	T3	0.71784
Sample_JK2985	10.4356	T	Schuenemann_2016	T3	-0.125563
RISE150	3.17805	B	Allentoft_2015	B1	na
RISE247	3.5	B	Allentoft_2015	B1	na
RISE254	6.5	B	Allentoft_2015	B1	na
RISE479	4.2	B	Allentoft_2015	B1	na
RISE480	4	B	Allentoft_2015	B1	na
RISE483	5.4	B	Allentoft_2015	B1	na
RISE484	4.53614	B	Allentoft_2015	B1	na
RISE515	5.37662	B	Allentoft_2015	B1	na
RISE516	5.46069	B	Allentoft_2015	B1	na
RISE525	4.53753	B	Allentoft_2015	B1	na
RISE553	4.29606	B	Allentoft_2015	B1	na
RISE554	5.4161	B	Allentoft_2015	B1	na
RISE598	4.21361	B	Allentoft_2015	B1	na
ATP12-1420	6.56215	B	Günther_2015	B3	na
ATP16	3.99948	B	Günther_2015	B3	na
ATP17	4.74197	B	Günther_2015	B3	na
ATP2	4.48762	B	Günther_2015	B3	na
ATP20	5.57671	B	Günther_2015	B3	na
ATP3	6.19838	B	Günther_2015	B3	na
ATP7	6.32974	B	Günther_2015	B3	na
ATP9	4.47335	B	Günther_2015	B3	na
F38	3.79616	B	Broushaki_2016	B3	na
WC1	3.62567	B	Broushaki_2016	B3	na
1543bM	8.88994	B	Schuenemann_2016	B2	-0.978166
1554bM	8.38999	B	Schuenemann_2016	B2	-0.903868
1564bM	7.8231	B	Schuenemann_2016	B2	0.97795
1585bM	8.17686	B	Schuenemann_2016	B2	-1.61445
1608bM	12.0309	B	Schuenemann_2016	B2	0.0168571
1622bM	5.9863	B	Schuenemann_2016	B2	-1.36258
JK2127	11.4192	B	Schuenemann_2016	B2	-0.94675
JK2128	7.20969	B	Schuenemann_2016	B2	-1.57504
JK2129	4.41764	B	Schuenemann_2016	B2	2.23623
JK2131	10.0045	B	Schuenemann_2016	B2	0.551007
JK2132	4.99856	B	Schuenemann_2016	B2	-0.648174
JK2133	10.94	B	Schuenemann_2016	B2	0.666803
JK2134	8.68772	B	Schuenemann_2016	B2	-0.0325232
JK2136	6.76855	B	Schuenemann_2016	B2	0.694646
JK2137	7.34016	B	Schuenemann_2016	B2	-0.249744
Sample_JK2867	6.07904	B	Schuenemann_2016	B2	-1.11474
Sample_JK2868	4.12407	B	Schuenemann_2016	B2	1.03638
Sample_JK2869	5.97975	B	Schuenemann_2016	B2	-1.80789
Sample_JK2870	6.33081	B	Schuenemann_2016	B2	-1.25527
Sample_JK2872	7.72186	B	Schuenemann_2016	B2	0.0256677
Sample_JK2873	7.39207	B	Schuenemann_2016	B2	-1.07881
Sample_JK2874	4.8198	B	Schuenemann_2016	B2	-0.108699
Sample_JK2875	4.54084	B	Schuenemann_2016	B2	2.02049
Sample_JK2877	4.12164	B	Schuenemann_2016	B2	-0.0202027
Sample_JK2878	5.81201	B	Schuenemann_2016	B2	1.01523
Sample_JK2879	7.8507	B	Schuenemann_2016	B2	-0.388608
Sample_JK2880	7.63753	B	Schuenemann_2016	B2	-0.850971
Sample_JK2890	9.94884	B	Schuenemann_2016	B2	-0.802962
Sample_JK2894	4.45887	B	Schuenemann_2016	B2	-1.8579
Sample_JK2895	7.12567	B	Schuenemann_2016	B2	0.746214
Sample_JK2907	7.2888	B	Schuenemann_2016	B2	-1.03282
Sample_JK2910	3.61819	B	Schuenemann_2016	B2	0.0554347
Sample_JK2911	8.33533	B	Schuenemann_2016	B2	3.36159
Sample_JK2918	6.48178	B	Schuenemann_2016	B2	1.39525
Sample_JK2919	7.63143	B	Schuenemann_2016	B2	-0.504181
Sample_JK2921	8.20602	B	Schuenemann_2016	B2	0.0870947
Sample_JK2922	6.2315	B	Schuenemann_2016	B2	-1.72597
Sample_JK2923	5.67212	B	Schuenemann_2016	B2	-2.21641
Sample_JK2924	4.81243	B	Schuenemann_2016	B2	1.11383
Sample_JK2950	8.07	B	Schuenemann_2016	B2	-1.00239
Sample_JK2951	6.37076	B	Schuenemann_2016	B2	-2.18926
Sample_JK2952	5.84169	B	Schuenemann_2016	B2	0.0971267
Sample_JK2953	8.5937	B	Schuenemann_2016	B2	0.112435
Sample_JK2955	4.27319	B	Schuenemann_2016	B2	-0.90634
Sample_JK2956	7.57961	B	Schuenemann_2016	B2	-1.78976
Sample_JK2957	7.36656	B	Schuenemann_2016	B2	-1.18091
Sample_JK2958	7.32762	B	Schuenemann_2016	B2	-0.592397
Sample_JK2959	7.18813	B	Schuenemann_2016	B2	0.773805
Sample_JK2960	3.62221	B	Schuenemann_2016	B2	1.89462
Sample_JK2983	7.39604	B	Schuenemann_2016	B2	-0.679244
Sample_JK2986	6.84186	B	Schuenemann_2016	B2	-0.294371
Sample_JK2987	10.483	B	Schuenemann_2016	B2	-0.486133
MA307	5.44	BL	blanks	BL	na
MA308	3.69	BL	blanks	BL	na
MA344	4.25	BL	blanks	BL	na
MA345	5.04	BL	blanks	BL	na
MA356	5	BL	blanks	BL	na
MA357	4.04	BL	blanks	BL	na
MA370	5.72	BL	blanks	BL	na
MA396SG	5.47	BL	blanks	BL	na
MA419SG	4.13	BL	blanks	BL	na
SGMA460	4.33	BL	blanks	BL	na
SGMA461	4.92	BL	blanks	BL	na
SGMA469	4.8	BL	blanks	BL	na
JK2281E1	2.1	PL	plants	PL	na
JK2282E1	2.3	PL	plants	PL	na
JK2284E2	2.6	PL	plants	PL	na
JK2282E2	3.6	PL	plants	PL	na
JK2279E1	4.4	PL	plants	PL	na
JK2283E2	4.6	PL	plants	PL	na
JK2279E2	4.7	PL	plants	PL	na
JK2280E1	4.8	PL	plants	PL	na
JK2280E2	5.2	PL	plants	PL	na
JK2284E1	5.4	PL	plants	PL	na
JK2283E1	5.5	PL	plants	PL	na

## Sheet: SI Table 3
SI table 3: log-transformed mt/nc ratios at different mapping stringencies
ratio	parameter	allowed_mismatches_in_55bp
5.60345	n0,001	5
3.83363	n0,001	5
5.91055	n0,001	5
5.48126	n0,001	5
5.68589	n0,001	5
5.18464	n0,001	5
6.73966	n0,001	5
6.12973	n0,001	5
5.56199	n0,001	5
6.90347	n0,001	5
8.02727	n0,001	5
4.18006	n0,001	5
5.00877	n0,001	5
5.45233	n0,001	5
5.35432	n0,001	5
8.53409	n0,001	5
5.06802	n0,001	5
3.99489	n0,001	5
7.18222	n0,001	5
8.05038	n0,001	5
8.03982	n0,001	5
8.91442	n0,001	5
5.43569	n0,001	5
5.63361	n0,001	5
6.95519	n0,01	3.7
5.60558	n0,01	3.7
7.30814	n0,01	3.7
6.67416	n0,01	3.7
6.67839	n0,01	3.7
7.52019	n0,01	3.7
8.0574	n0,01	3.7
6.46652	n0,01	3.7
10.4371	n0,01	3.7
7.15137	n0,01	3.7
8.02944	n0,01	3.7
9.20326	n0,01	3.7
8.87105	n0,01	3.7
6.32729	n0,01	3.7
9.44081	n0,01	3.7
6.83617	n0,01	3.7
5.2529	n0,01	3.7
9.00197	n0,01	3.7
6.50486	n0,01	3.7
7.92941	n0,01	3.7
7.31108	n0,01	3.7
9.63524	n0,01	3.7
10.0558	n0,01	3.7
5.18627	n0,1	2
3.70795	n0,1	2
7.27324	n0,1	2
5.63128	n0,1	2
7.72846	n0,1	2
7.10928	n0,1	2
7.20026	n0,1	2
6.41452	n0,1	2
7.31253	n0,1	2
8.02357	n0,1	2
4.45818	n0,1	2
5.08171	n0,1	2
6.63776	n0,1	2
10.8986	n0,1	2
4.88877	n0,1	2
4.08631	n0,1	2
7.10102	n0,1	2
7.91591	n0,1	2
9.44688	n0,1	2
8.79762	n0,1	2
6.47614	n0,1	2
5.73418	n0,1	2
9.46439	n0,1	2
6.781	n0,1	2
5.31645	n0,1	2
8.92164	n0,1	2
6.36482	n0,1	2
8.16255	n0,1	2
7.3548	n0,1	2
9.72007	n0,1	2
10.0302	n0,1	2
6.91373	n0,2	1.7
5.64626	n0,2	1.7
7.8745	n0,2	1.7
6.63546	n0,2	1.7
6.43572	n0,2	1.7
6.96408	n0,2	1.7
8.0227	n0,2	1.7
6.71263	n0,2	1.7
10.9072	n0,2	1.7
7.10677	n0,2	1.7
7.82076	n0,2	1.7
9.59949	n0,2	1.7
8.79202	n0,2	1.7
6.52478	n0,2	1.7
9.57473	n0,2	1.7
6.57512	n0,2	1.7
5.35852	n0,2	1.7
8.94178	n0,2	1.7
6.37705	n0,2	1.7
8.34972	n0,2	1.7
7.49896	n0,2	1.7
9.71828	n0,2	1.7
10.0028	n0,2	1.7
4.8009	n0,8	0
3.84738	n0,8	0
5.47046	n0,8	0
6.11127	n0,8	0
6.261	n0,8	0
7.129	n0,8	0
7.68339	n0,8	0
4.07073	n0,8	0
5.00683	n0,8	0
11.0046	n0,8	0
4.26662	n0,8	0
7.02866	n0,8	0
7.62948	n0,8	0
9.60625	n0,8	0
8.46799	n0,8	0
6.73589	n0,8	0
5.23052	n0,8	0
9.51881	n0,8	0
6.37477	n0,8	0
5.1106	n0,8	0
8.87599	n0,8	0
6.25638	n0,8	0
7.86401	n0,8	0
7.33556	n0,8	0
9.56408	n0,8	0
9.93477	n0,8	0

## Sheet: SI Table 4
SI Table 4: log-transformed mt/nc ratios and sample age
age in years	ratioLN	material	subsample
1614	4.73339	T	T3
1660	4.54084	B	B2
1739	6.02393	T	T3
1765	5.97975	B	B2
1909	9.04911	T	T3
1916	6.48178	B	B2
1917	4.99856	B	B2
1919	7.72186	B	B2
1946	8.88994	B	B2
1965	8.20602	B	B2
1968	5.26678	T	T3
1973	7.32762	B	B2
1974	7.2888	B	B2
1974	6.69105	T	T3
1975	7.12567	B	B2
1995	7.48496	T	T3
2019	4.12164	B	B2
2037	8.5937	B	B2
2043	7.75016	T	T3
2043	5.09773	T	T3
2044	7.18813	B	B2
2045	7.8507	B	B2
2087	3.62221	B	B2
2087	4.38826	T	T3
2092	7.39604	B	B2
2092	8.69804	T	T3
2097	4.12407	B	B2
2097	6.0194	T	T3
2108	5.92602	T	T3
2151	4.8198	B	B2
2151	8.39168	T	T3
2156	6.28268	T	T3
2164	7.34016	B	B2
2167	7.12687	T	T3
2185	7.20969	B	B2
2196	6.07904	B	B2
2200	4.45887	B	B2
2337	6.10336	T	T3
2342	10.483	B	B2
2344	5.81201	B	B2
2344	6.37076	B	B2
2347	9.58787	T	T3
2348	4.78365	T	T3
2352	6.2315	B	B2
2352	10.4356	T	T3
2353	4.65862	T	T3
2355	7.199	T	T3
2357	8.07	B	B2
2357	8.04079	T	T3
2357	8.6481	T	T3
2358	7.8231	B	B2
2358	11.4192	B	B2
2358	7.33128	T	T3
2358	6.00768	T	T3
2362	10.8325	T	T3
2364	10.4799	T	T3
2367	7.38016	T	T3
2369	4.4066	T	T3
2369	8.231	T	T3
2382	8.17686	B	B2
2384	7.18316	T	T3
2389	7.89452	T	T3
2391	4.27319	B	B2
2394	6.61432	T	T3
2395	8.59111	T	T3
2398	5.55663	T	T3
2399	4.81243	B	B2
2399	6.85383	T	T3
2402	8.38999	B	B2
2405	6.76855	B	B2
2508	6.84186	B	B2
2510	6.992	T	T3
2749	10.0045	B	B2
2750	10.94	B	B2
2753	5.67212	B	B2
2753	5.13427	T	T3
2756	9.60993	T	T3
2758	7.17601	T	T3
2769	3.61819	B	B2
2769	8.33533	B	B2
2770	7.63753	B	B2
2776	8.68772	B	B2
2788	7.36656	B	B2
2790	7.63143	B	B2
2790	5.84169	B	B2
2792	8.3893	T	T3
2794	9.94884	B	B2
2795	10.7496	T	T3
2797	6.56618	T	T3
2797	8.72313	T	T3
2799	9.04282	T	T3
2801	12.0309	B	B2
2804	7.39207	B	B2
2804	4.56132	T	T3
2806	5.9863	B	B2
2830	3	T	T3
2889	5.64042	T	T3
2895	8.06787	B	B2
2899	6.33081	T	T3
2902	8.43979	T	T3
2975	6.10843	T	T3
2979	8.86129	T	T3
2992	7.33886	T	T3
3110	1	T	T3
3111	4.44828	T	T3
3211	7.2391	T	T3
3304	5.06184	T	T3
2830	3	P	P2
3110	1	P	P2
4500	4	P	P3
6950	3.06572	P	P2
6990	2.83908	P	P2
7050	2.78501	P	P2
7060	3.07685	P	P2
7070	1.5	P	P2
9000	4.06457	P	P3
9000	4.30068	P	P3
9000	3.77322	P	P3

## Sheet: SI Table 5
SI Table 5: mitochondrial and X-chromosome contamination rates and mt/nc ratios
element	mt/nuc_ratio	ln of mt/nc ratio	MT contamination	lower95 MT contamination	upper95 MT contamination	X contamination	SE X contamination	lower95 X contamination	upper95 X contamination
PP	4	1.38629	1.6	2.5	0.8	0.9	0.000371	0.9	0.9
T	9	2.19722	3.6	5.1	2.5	1.4	0.000818	1.4	1.4
PP	17	2.83321	1.7	5.4	0.3	1.1	0.0033	1.11	1.09
PP	20	2.99573	1.6	4	0.6	1	0.0039	1.01	0.99
B	20	2.99573	0.6	1.1	0.2	0.68	0.0016	0.68	0.68
PP	20	2.99573	0.31	3.5	0.01	0.8	0.0035	0.81	0.79
PP	20	2.99573	0.1	2.1	0.02	0.6	0.0024	0.6	0.6
PP	21	3.04452	2.6	4.9	1.1	0.5	0.0024	0.5	0.5
B	29	3.3673	0.4	1.3	0.1	0.82	0.0017	0.82	0.82
B	33	3.49651	1.7	2.6	0.8	0.8	0.0019	0.8	0.8
B	38	3.63759	0.6	0.9	0.6	0.7	0.00053	0.7	0.7
B	45	3.80666	2	3.1	1	0.9	0.0015	0.9	0.9
B	48	3.8712	1.7	3.3	0.9	0.1	0.001	0.1	0.1
B	54	3.98898	4	5.2	2.9	0.7	0.00079	0.7	0.7
B	72	4.27667	0.7	1.7	0.2	0.2	0.0011	0.2	0.2
PP	74	4.30407	0.2	0.8	0.01	0.6	0.004	0.61	0.59
B	89	4.48864	1	2	0.4	1.6	0.0011	1.6	1.6
T	411	6.01859	1.6	1.9	1.2	0.039	0.0317	0.1	-0.02
B	708	6.56244	0.1	0.5	0	0.98	0.0012	0.98	0.98
T	795	6.67834	17	27.8	10.7	53	0.55	54.08	51.92
B	870	6.76849	2.8	3.3	2.3	35.27	0.0314	35.33	35.21
T	3157	8.05738	0.75	1.1	0.4	16.1	0.0343	16.17	16.03
B	4169	8.33543	0.7	1.1	0.4	0.009	0.00335	0.02	0
B	22126	10.0045	1	1.1	0.8	31.5	0.0328	31.56	31.44
B	56387	10.94	0.4	1	0	16.1	0.028	16.15	16.05
